# Supplementary material for: H7N9 virus infection triggers lethal cytokine storm by activating gasdermin E-mediated pyroptosis of lung alveolar epithelial cells
Source: Natl Sci Rev. 2021 Jul 30;9(1):nwab137. doi: 10.1093/nsr/nwab137 (PMC8788236; doi:10.1093/nsr/nwab137)
Supplement: nwab137_Supplemental_Files [file nwab137_supplemental_files.zip]

Archive with 9 entries (9 files):
- NSR_MS-2021-811_Supplementary_Fig_S1.tif
- NSR_MS-2021-811_Supplementary_Fig_S2.tif
- NSR_MS-2021-811_Supplementary_Fig_S3.tif
- NSR_MS-2021-811_Supplementary_Fig_S4.tif
- NSR_MS-2021-811_Supplementary_Fig_S5.tif
- NSR_MS-2021-811_Supplementary_Fig_S6.tif
- NSR_MS-2021-811_Supplementary_Fig_S7.tif
- NSR_MS-2021-811_Supplementary_Fig_S8.tif
- Supplementary_data_WanManuscript-R1.docx
